# Supplementary material for: Ecological divergence and conservatism: spatiotemporal patterns of niche evolution in a genus of livebearing fishes (Poeciliidae: Xiphophorus)
Source: BMC Evol Biol. 2016 Feb 19;16:44. doi: 10.1186/s12862-016-0593-4 (PMC4761163; doi:10.1186/s12862-016-0593-4)
Supplement: Additional file 2: — Niche overlap for all pairwise comparisons within the genus Xiphophorus . Values of Schoener’s D are above the diagonal and Warren’s I below the diagonal. Outlined are comparisons within each of the major clades for which background similarity and niche equivalency tests were conducted. Species pairs with environmental backgrounds more similar than expected by chance in both directions are indicated by a superscript S. Comparisons that were significant in one direction are denoted by an asterisk (*). Only 2 of 64 comparisons had equivalent niches and are denoted by superscript E. Overlap and background similarity were generally highest within the northern swordtails, followed by the southern swordtails, and then the platyfishes. (XLSX 22 kb) [file 12862_2016_593_MOESM2_ESM.xlsx]

## Sheet: fullmodel_nicheoverlap
	X. maculatus	X. xiphidium	X. milleri	X. evelynae	X. variatus	X. couchianus	X. pygmaeus	X. nigrensis	X. multilineatus	X. nezahualcoyotl	X. montezumae	X. cortezi	X. birchmanni	X. malinche	X. monticolus	X. clemenciae	X. mixei	X. hellerii	X. mayae	X. signum	X. alvarezi
X. maculatus		0.051	0.44S	0.03	0.1	0.004	0.06852	0.189979	0.184374	0.0658305	0.0488376	0.17828	0.0927106	0.0384174	0.286048	0.481489	0.163053	0.55	0.402711	0.295231	0.278056
X. xiphidium	0.149746		0.043	0.37	0.21	0.535S*	0.411161	0.374639	0.454152	0.439824	0.301619	0.251006	0.320933	0.344527	0.220863	0.0320818	0.0561485	0.0632126	0.0329513	0.039419	0.0917372
X. milleri	0.711641	0.144087		0.053	0.07	0.036	0.0451625	0.13495	0.105411	0.0761953	0.0453889	0.097948	0.0329892	0.0417396	0.285343	0.43176	0.212102	0.415567	0.238229	0.208171	0.222074
X. evelynae	0.101059	0.627437	0.143257		0.15	0.32	0.342443	0.238081	0.300407	0.586965	0.414468	0.229974	0.353047	0.450512	0.171359	0.031043	0.0196371	0.0691515	0.024627	0.0302758	0.152682
X. variatus	0.324615	0.488832	0.219935	0.352283		0.12	0.250732	0.429654	0.342252	0.276042	0.272154	0.49257	0.37	0.158539	0.144889	0.0637057	0.0332641	0.114537	0.0647994	0.0835823	0.0804055
X. couchianus	0.0184246	0.797838	0.0915554	0.590619	0.31291		0.221726	0.22369	0.250291	0.392029	0.273395	0.174027	0.179843	0.256237	0.16129	0.00142158	0.0144942	0.0112757	0.00132261	0.00184165	0.0446257
X. pygmaeus	0.197266	0.643428	0.135784	0.579163	0.476792	0.415403		0.44S	0.65S	0.41S*	0.26	0.38S,E	0.36S	0.22	0.131385	0.0548719	0.0255687	0.0955274	0.0727828	0.066803	0.126558
X. nigrensis	0.429124	0.6129	0.326592	0.420077	0.675963	0.427612	0.684218		0.66S	0.45S*	0.31S*	0.31S*	0.25	0.1	0.285779	0.116399	0.126707	0.20391	0.176886	0.107207	0.131145
X. multilineatus	0.408595	0.659445	0.265867	0.486144	0.623222	0.430755	0.888924	0.889965		0.45	0.29S*	0.41S*,E	0.38S*	0.17	0.247192	0.121892	0.0748792	0.198223	0.168874	0.116401	0.190358
X. nezahualcoyotl	0.171672	0.692428	0.207382	0.840365	0.517495	0.657918	0.665424	0.675285	0.670441		0.56S*	0.27	0.33S*	0.33	0.252411	0.0493761	0.0675592	0.0986974	0.0355962	0.0229086	0.166539
X. montezumae	0.122955	0.564928	0.123999	0.718145	0.51824	0.517416	0.519664	0.519652	0.513486	0.829128		0.25	0.30S*	0.3	0.185826	0.0393508	0.0388366	0.0664903	0.00565852	0.00473245	0.0472214
X. cortezi	0.367895	0.47478	0.232806	0.432287	0.798395	0.32399	0.647618	0.583518	0.688714	0.48929	0.476279		0.51S	0.21	0.133855	0.124076	0.0144424	0.167838	0.0799751	0.0909152	0.0807366
X. birchmanni	0.235071	0.61311	0.106468	0.595082	0.643055	0.359195	0.655495	0.47039	0.623955	0.570752	0.558777	0.757567		0.41S*	0.154012	0.0634757	0.0401833	0.131413	0.0651329	0.0878221	0.187904
X. malinche	0.133243	0.606233	0.13708	0.721581	0.350258	0.491068	0.413959	0.224149	0.332328	0.596242	0.561542	0.420864	0.700628		0.152417	0.0408893	0.0415399	0.0828714	0.0176322	0.0267109	0.143473
X. monticolus	0.539722	0.474778	0.554697	0.363451	0.322726	0.371462	0.304518	0.517964	0.478045	0.500371	0.373736	0.281708	0.321387	0.337094		0.29S*	0.44S*	0.34	0.26	0.16	0.34
X. clemenciae	0.757199	0.0985856	0.701489	0.0986557	0.185342	0.00873957	0.159875	0.268154	0.285843	0.139476	0.0989426	0.26587	0.165132	0.145072	0.535297		0.26S*	0.56S	0.17	0.17	0.23
X. mixei	0.309849	0.161001	0.395415	0.0790915	0.092427	0.0553546	0.0708477	0.251668	0.178628	0.198744	0.124161	0.0491383	0.0936605	0.116642	0.693094	0.451925		0.25	0.1	0.064	0.12
X. hellerii	0.813524	0.180182	0.694119	0.2055	0.346459	0.0556038	0.252286	0.432979	0.413112	0.267666	0.191184	0.362022	0.302312	0.227431	0.601201	0.810722	0.458383		0.34S*	0.36S*	0.39
X. mayae	0.692418	0.107157	0.474363	0.0576942	0.173834	0.0058139	0.162289	0.370864	0.3399	0.101481	0.0219932	0.171142	0.143032	0.0515429	0.4805	0.386506	0.21995	0.609113		0.54S	0.38S*
X. signum	0.591749	0.1239	0.418655	0.0836252	0.26611	0.0190809	0.153844	0.297201	0.266633	0.0854514	0.0292926	0.211535	0.198977	0.0733954	0.358433	0.366631	0.158318	0.647737	0.779788		0.34S*
X. alvarezi	0.521621	0.215465	0.44832	0.332718	0.186178	0.109683	0.25849	0.270593	0.34877	0.325674	0.126344	0.176287	0.337927	0.319858	0.585655	0.464117	0.294917	0.641451	0.638631	0.606338
